# Supplementary material for: Global Longitudinal Strain Is Associated with Mortality in Patients with Multiple Myeloma
Source: J Clin Med. 2023 Mar 30;12(7):2595. doi: 10.3390/jcm12072595 (PMC10095531; doi:10.3390/jcm12072595)
Supplement: Supplementary file 1 [file jcm-12-02595-s001.zip]

Archive with 1 entries (1 files):
- jcm-2239566-supplementary.pdf
